# Supplementary material for: Biopriming of Durum Wheat Seeds with Endophytic Diazotrophic Bacteria Enhances Tolerance to Fusarium Head Blight and Salinity
Source: Microorganisms. 2022 May 5;10(5):970. doi: 10.3390/microorganisms10050970 (PMC9147649; doi:10.3390/microorganisms10050970)
Supplement: Supplementary file 1 [file microorganisms-10-00970-s001.zip]

Archive with 1 entries (1 files):
- microorganisms-1684723-supplementary.pdf
